# Supplementary material for: The impacts of economy policy uncertainty on peer effects of firms R&D investment: Based on LDA machine learning and regression statistical modeling approach
Source: PLoS One. 2024 Jun 24;19(6):e0305715. doi: 10.1371/journal.pone.0305715 (PMC11195977; doi:10.1371/journal.pone.0305715)
Supplement: S1 File — (ZIP) [file pone.0305715.s001.zip]

Archive with 10 entries (9 files):
- data&code/
- data&code/basicdata.dta
- data&code/basicdata_supplementary.dta
- data&code/CEO_age.dta
- data&code/CEO_tenure.dta
- data&code/code.do
- data&code/executive_pay.dta
- data&code/supporting file.docx
- data&code/~$Table4.rtf
- data&code/~$金融机构人民币定期存款基准利率整存整取1年.xlsx
